# Supplementary material for: Suspended Sediments Quality Assessment in a Coastal River: Identification of Potentially Toxic Elements
Source: Int J Environ Res Public Health. 2022 Apr 3;19(7):4293. doi: 10.3390/ijerph19074293 (PMC8999047; doi:10.3390/ijerph19074293)
Supplement: Supplementary file 1 [file ijerph-19-04293-s001.zip]

Archive with 1 entries (1 files):
- ijerph-1648285-supplementary.pdf
